# Supplementary material for: Photosynthetic Variability of Oblačinska Sour Cherry Ecotypes under Drought
Source: Plants (Basel). 2022 Jul 1;11(13):1764. doi: 10.3390/plants11131764 (PMC9268958; doi:10.3390/plants11131764)
Supplement: Supplementary file 1 [file plants-11-01764-s001.zip]

Archive with 1 entries (1 files):
- plants-1764476-supplementary.xlsx
