# Supplementary material for: Photosynthetic Variability of Oblačinska Sour Cherry Ecotypes under Drought
Source: Plants (Basel). 2022 Jul 1;11(13):1764. doi: 10.3390/plants11131764 (PMC9268958; doi:10.3390/plants11131764)
Supplement: Supplementary file 1 [file plants-11-01764-s001.zip › plants-1764476-supplementary.xlsx]

## Sheet: Table S1
Table S1. Original and normalized values of the relative water content (RWC) measured in the leaves of Oblačinska sour cherry ecotypes OS, 18, D6 and BOR under control and drought treatment obtained at 0, 4, 6, 8 and 10 days after stress (DAS). Significant differences between control and drought treatments were labelled by different letters (ANOVA LSD, p ≤ 0.05). Values are represented as means ±…
	DAS	Treatment	OS			18			D6			BOR
Original data	0 DAS	Control	62.2802	±	1.35197	63.6685	±	2.25992	61.4042	±	4.16207	59.9139	±	7.05024
	4 DAS	Control	62.9925	±	2.43505	59.4273	±	12.4366	58.1391	±	10.9212	59.9859	±	4.68632
	6 DAS	Control	60.2378	±	1.54268	63.998	±	7.30059	68.9161	±	2.95546	66.8461	±	1.50834
	8 DAS	Control	69.875	±	4.11434	62.7767	±	3.86533	68.5017	±	7.21716	74.0569	±	3.34228
	10 DAS	Control	56.4879	±	2.54178	60.189	±	2.62356	63.6655	±	4.26312	57.4584	±	6.77198
	0 DAS	Drought	63.7207	±	5.6938	58.6458	±	2.80357	61.343	±	1.93763	57.9922	±	5.44814
	4 DAS	Drought	59.1463	±	3.12729	54.504	±	2.37391	57.6832	±	7.45406	55.6856	±	4.30948
	6 DAS	Drought	56.2102	±	10.2429	51.1107	±	3.6367	54.709	±	14.6015	51.6906	±	8.70302
	8 DAS	Drought	57.7978	±	3.31773	35.7834	±	9.26411	32.9991	±	3.13911	24.8773	±	3.05736
	10 DAS	Drought	22.4731	±	0.515262	18.9611	±	2.46633	21.6554	±	1.57571	19.0237	±	0.957904
Normalized data	0 DAS	Control	1	±	0.02 a	1	±	0.04 a	1	±	0.07 a	1	±	0.12 a
	4 DAS	Control	1	±	0.04 a	1	±	0.21 a	1	±	0.19 a	1	±	0.08 a
	6 DAS	Control	1	±	0.03 a	1	±	0.11 a	1	±	0.04 a	1	±	0.02 a
	8 DAS	Control	1	±	0.06 a	1	±	0.06 a	1	±	0.11 a	1	±	0.05 a
	10 DAS	Control	1	±	0.04 a	1	±	0.04 a	1	±	0.07 a	1	±	0.12 a
	0 DAS	Drought	1.02313	±	0.09 a	0.921113	±	0.04 ab	0.999003	±	0.03 a	0.967926	±	0.09 a
	4 DAS	Drought	0.938943	±	0.05 a	0.917154	±	0.04 ab	0.992158	±	0.13 a	0.928312	±	0.07 a
	6 DAS	Drought	0.933139	±	0.17 a	0.79863	±	0.06 b	0.79385	±	0.21 b	0.773279	±	0.13 b
	8 DAS	Drought	0.82716	±	0.05 b	0.570011	±	0.15 c	0.481727	±	0.05 c	0.335921	±	0.04 c
	10 DAS	Drought	0.39784	±	0.01 c	0.315025	±	0.04 d	0.340144	±	0.02 c	0.331086	±	0.017 c

## Sheet: Table S2
Table S2. Original and normalized values of the photosynthetic pigments content (Chl a, Chl b, Car and Chl a/b) measured in the leaves of Oblačinska sour cherry ecotypes OS, 18, D6 and BOR under control and drought treatment at 8 days after stress (DAS). Significant differences between control and drought treatments were labelled by different letters (ANOVA LSD, p ≤ 0.05). Values are represented …
	Ecotype	Treatment	Chl a			Chl b			Car			Chl a/b
Original data	OS	Control	2.96644	±	0.0700709	0.971295	±	0.043914	0.915889	±	0.0214054	3.05638	±	0.0671147
	18	Control	3.39397	±	0.0326447	1.1252	±	0.0374327	1.0687	±	0.01381	3.01903	±	0.111566
	D6	Control	3.29861	±	0.120237	1.01627	±	0.0453406	1.04249	±	0.0341033	3.24674	±	0.0363464
	BOR	Control	3.33449	±	0.223947	1.01118	±	0.0479339	1.03488	±	0.0673844	3.29555	±	0.0899534
	OS	Drought	2.26494	±	0.0502542	0.765712	±	0.0530281	0.719293	±	0.0213261	2.96657	±	0.172653
	18	Drought	3.18873	±	0.145175	1.04943	±	0.0294353	1.01035	±	0.0446414	3.03797	±	0.0874617
	D6	Drought	2.78357	±	0.0735733	0.93715	±	0.036005	0.896591	±	0.0372912	2.97468	±	0.166052
	BOR	Drought	2.49406	±	0.124269	1.02708	±	0.146024	0.768454	±	0.065857	2.46653	±	0.385084
Normalized data	OS	Control	1	±	0.02 a	1	±	0.05 a	1	±	0.02 a	1	±	0.02 a
	18	Control	1	±	0.01 a	1	±	0.03 a	1	±	0.01 a	1	±	0.04 a
	D6	Control	1	±	0.04 a	1	±	0.04 a	1	±	0.03 a	1	±	0.01 a
	BOR	Control	1	±	0.07 a	1	±	0.05 a	1	±	0.07 a	1	±	0.03 a
	OS	Drought	0.763521	±	0.02 d	0.788341	±	0.05 b	0.785349	±	0.02 c	0.970617	±	0.06 ab
	18	Drought	0.939529	±	0.04 b	0.932662	±	0.03 a	0.945403	±	0.04 a	1.00627	±	0.03 a
	D6	Drought	0.843861	±	0.02 c	0.922145	±	0.04 a	0.860049	±	0.04 b	0.916207	±	0.05 b
	BOR	Drought	0.747958	±	0.04 d	1.01572	±	0.04 a	0.742554	±	0.06 c	0.748445	±	0.06 c

## Sheet: Table S3
Table S3. Original and normalized chlorophyll a fluorescence parameters data measured in the leaves of Oblačinska sour cherry ecotypes OS, 18, D6 and BOR under control and drought conditions obtained at 0-9 days after stress (DAS). Significant differences between control and drought treatments were labelled by different letters (ANOVA LSD, p ≤ 0.05). Values are represented as means ± SD (n=20).
OS ecotype	DAS	Treatment	F0			Fm			VL			VK			TR0/ABS = φP0			F0/Fm = φD0			ET0/ABS = φE0			RE0/ABS = φR0			ET0/TR0 = ψE0			RE0/ET0 = δR0			ABS/RC			TR0/RC			ET0/RC			RE0/RC			DI0/RC			RC/CS0
Original data	0 DAS	Control	440.5	±	16.327	2226.12	±	71.3431	0.567167	±	0.0178788	0.53844	±	0.0385205	0.801966	±	0.00909639	0.198034	±	0.00909639	1.99738	±	0.220235	6.19126	±	1.08829	0.406058	±	0.0474929	0.328147	±	0.0430713	2.68708	±	0.211646	2.15376	±	0.154082	0.871062	±	0.0892393	0.287291	±	0.0590724	0.533317	±	0.0608037	164.434	±
	4 DAS	Control	453.25	±	36.2363	2523.88	±	169.238	0.545673	±	0.0135746	0.508728	±	0.0309144	0.820424	±	0.00742829	0.179576	±	0.00742829	1.68478	±	0.166986	5.91731	±	1.16607	0.49142	±	0.0515434	0.29106	±	0.039683	2.48127	±	0.167172	2.03491	±	0.123658	0.997472	±	0.0939296	0.291495	±	0.0569323	0.446355	±	0.0461716	182.746	±
	6 DAS	Control	382	±	22.5008	2063.88	±	177.185	0.548116	±	0.0135388	0.497864	±	0.0226228	0.813563	±	0.0210475	0.186437	±	0.0210475	1.63286	±	0.093009	5.75217	±	0.381059	0.499741	±	0.0328277	0.284969	±	0.025223	2.44859	±	0.112635	1.99146	±	0.0904912	0.997022	±	0.100992	0.283161	±	0.0289025	0.457136	±	0.0617879	156.141	±
	7 DAS	Control	303.875	±	8.27108	1691.88	±	84.4654	0.541692	±	0.00986648	0.479919	±	0.0263208	0.819926	±	0.0117259	0.180074	±	0.0117259	1.58904	±	0.133946	5.47011	±	0.813385	0.519328	±	0.0455586	0.293953	±	0.0322873	2.34143	±	0.12762	1.91968	±	0.105283	0.997829	±	0.110821	0.294339	±	0.0517041	0.421753	±	0.0379356	130.151	±
	8 DAS	Control	255.25	±	6.45313	1429.62	±	63.4371	0.534052	±	0.0112593	0.473965	±	0.0247606	0.821161	±	0.00880998	0.178839	±	0.00880998	1.57975	±	0.114063	5.89945	±	1.37804	0.522295	±	0.0399815	0.276611	±	0.0442332	2.30926	±	0.12883	1.89586	±	0.0990422	0.987209	±	0.0403393	0.273986	±	0.0516555	0.413402	±	0.0363794	110.767	±
	9 DAS	Control	249	±	12.873	1442.75	±	66.9002	0.53365	±	0.00974637	0.466398	±	0.0181148	0.82734	±	0.00672452	0.17266	±	0.00672452	1.5935	±	0.0730978	5.51617	±	0.47364	0.520137	±	0.0239045	0.290625	±	0.0270483	2.25511	±	0.0911272	1.86559	±	0.0724593	0.970609	±	0.0619619	0.280803	±	0.0141251	0.389513	±	0.0247211	110.561	±
	0 DAS	Drought	430	±	20.0998	2089.5	±	116.234	0.562678	±	0.0166275	0.532811	±	0.0401437	0.793957	±	0.00892417	0.206043	±	0.00892417	1.92264	±	0.183244	5.57519	±	0.649157	0.416184	±	0.038917	0.346333	±	0.0255746	2.68464	±	0.204529	2.13124	±	0.160575	0.888117	±	0.120993	0.307129	±	0.0438603	0.553394	±	0.0512706	160.755	±
	4 DAS	Drought	468.625	±	13.4583	2541.38	±	118.678	0.54863	±	0.0141085	0.531447	±	0.0238584	0.815292	±	0.00934781	0.184708	±	0.00934781	1.7297	±	0.146928	5.60877	±	0.68213	0.474208	±	0.0390292	0.31033	±	0.0247362	2.60672	±	0.094083	2.12579	±	0.0954334	1.00861	±	0.0999188	0.3137	±	0.0458025	0.480929	±	0.0166499	180.06	±
	6 DAS	Drought	406.75	±	22.5626	2096.38	±	154.189	0.569838	±	0.0161535	0.563274	±	0.0364313	0.805308	±	0.014032	0.194692	±	0.014032	1.684	±	0.0872202	6.21258	±	0.968692	0.479174	±	0.0226569	0.27598	±	0.0383693	2.79831	±	0.184751	2.2531	±	0.145725	1.07749	±	0.0459531	0.296461	±	0.0359086	0.545215	±	0.0584136	145.507	±
	7 DAS	Drought	319	±	21.0984	1740.38	±	52.9391	0.553217	±	0.0111251	0.520869	±	0.0309531	0.8165	±	0.0144024	0.1835	±	0.0144024	1.61718	±	0.0886597	5.73235	±	0.415896	0.505833	±	0.019737	0.283074	±	0.021557	2.55105	±	0.1308	2.08347	±	0.123812	1.05247	±	0.0472776	0.297838	±	0.0248883	0.467579	±	0.0365176	125.507	±
	8 DAS	Drought	266.375	±	22.0709	1384.5	±	129.587	0.552384	±	0.00825922	0.509481	±	0.0252831	0.805878	±	0.0260428	0.194122	±	0.0260428	1.6587	±	0.0703433	7.11651	±	1.9023	0.486851	±	0.0306082	0.245591	±	0.0546685	2.52825	±	0.0753975	2.03793	±	0.101133	0.993469	±	0.094814	0.247283	±	0.0715047	0.490324	±	0.0636462	105.407	±
	9 DAS	Drought	270.5	±	15.9374	1375.12	±	62.5104	0.553017	±	0.0107929	0.514593	±	0.026937	0.802938	±	0.0146273	0.197062	±	0.0146273	1.70253	±	0.108206	7.63057	±	1.46766	0.473402	±	0.0332959	0.228191	±	0.0315361	2.56345	±	0.125289	2.05837	±	0.107748	0.976329	±	0.10626	0.224402	±	0.0479634	0.505076	±	0.0451654	105.652	±
Normalized data	0 DAS	Control	1	±	0.04 bc	1	±	0.03 abc	1	±	0.03 bc	1	±	0.07 c	1	±	0.01 a	1	±	0.05 c	1	±	0.11 ab	1	±	0.18 c	1	±	0.12 ab	1	±	0.13 ab	1	±	0.08 c	1	±	0.07 c	1	±	0.10 a	1	±	0.21 ab	1	±	0.11 d	1	±
	4 DAS	Control	1	±	0.08 bc	1	±	0.07 abc	1	±	0.02 bc	1	±	0.06 c	1	±	0.01 a	1	±	0.04 c	1	±	0.01 ab	1	±	0.20 c	1	±	0.10 ab	1	±	0.14 ab	1	±	0.07 c	1	±	0.06 c	1	±	0.09 a	1	±	0.20 ab	1	±	0.10 d	1	±
	6 DAS	Control	1	±	0.06 bc	1	±	0.09 abc	1	±	0.02 bc	1	±	0.05 c	1	±	0.03 a	1	±	0.11 c	1	±	0.06 ab	1	±	0.07 c	1	±	0.07 ab	1	±	0.09 ab	1	±	0.05 c	1	±	0.05 c	1	±	0.10 a	1	±	0.10 ab	1	±	0.14 d	1	±
	7 DAS	Control	1	±	0.03 bc	1	±	0.05 abc	1	±	0.02 bc	1	±	0.05 c	1	±	0.01 a	1	±	0.07 c	1	±	0.08 ab	1	±	0.15 c	1	±	0.09 ab	1	±	0.11 ab	1	±	0.05 c	1	±	0.05 c	1	±	0.11 a	1	±	0.18 ab	1	±	0.09 d	1	±
	8 DAS	Control	1	±	0.03 bc	1	±	0.04 abc	1	±	0.02 bc	1	±	0.05 c	1	±	0.01 a	1	±	0.05 c	1	±	0.07 ab	1	±	0.23 c	1	±	0.08 ab	1	±	0.16 ab	1	±	0.06 c	1	±	0.05 c	1	±	0.04 a	1	±	0.19 ab	1	±	0.09 d	1	±
	9 DAS	Control	1	±	0.05 bc	1	±	0.05 abc	1	±	0.02 bc	1	±	0.04 c	1	±	0.01 a	1	±	0.04 c	1	±	0.05 ab	1	±	0.09 c	1	±	0.05 ab	1	±	0.09 ab	1	±	0.04 c	1	±	0.04 c	1	±	0.06 a	1	±	0.05 ab	1	±	0.06 d	1	±
	0 DAS	Drought	0.976163	±	0.05 c	0.938627	±	0.05 d	0.992084	±	0.03 c	0.989545	±	0.07 c	0.990014	±	0.01 ab	1.04044	±	0.05 bc	0.962584	±	0.09 b	0.900494	±	0.10 c	1.02494	±	0.10 ab	1.05542	±	0.08 a	0.999092	±	0.08 c	0.989545	±	0.07 c	1.01958	±	0.14 a	1.06905	±	0.15 a	1.03765	±	0.10 cd	0.977624	±
	4 DAS	Drought	1.03392	±	0.03 ab	1.00693	±	0.05 abc	1.00542	±	0.03 bc	1.04466	±	0.05 bc	0.993745	±	0.01 ab	1.02858	±	0.05 bc	1.02666	±	0.09 ab	0.947858	±	0.12 c	0.964973	±	0.08 abc	1.06621	±	0.08 a	1.05056	±	0.04 bc	1.04466	±	0.05 bc	1.01117	±	0.10 a	1.07618	±	0.16 a	1.07746	±	0.04 cd	0.985304	±
	6 DAS	Drought	1.06479	±	0.06 a	1.01575	±	0.07 abc	1.03963	±	0.03 a	1.13138	±	0.07 a	0.989853	±	0.02 ab	1.04428	±	0.08 bc	1.03132	±	0.05 ab	1.08004	±	0.17 bc	0.958846	±	0.05 abc	0.968457	±	0.13 ab	1.14282	±	0.08 a	1.13138	±	0.07 a	1.08071	±	0.05 a	1.04697	±	0.13 ab	1.19267	±	0.13 ab	0.931894	±
	7 DAS	Drought	1.04977	±	0.07 ab	1.02867	±	0.03 a	1.02128	±	0.02 ab	1.08533	±	0.06 ab	0.995821	±	0.02 ab	1.01903	±	0.08 bc	1.01771	±	0.06 ab	1.04794	±	0.08 bc	0.974013	±	0.04 abc	0.962989	±	0.07 ab	1.08953	±	0.06 ab	1.08533	±	0.06 ab	1.05476	±	0.05 a	1.01189	±	0.08 ab	1.10865	±	0.09 bc	0.964316	±
	8 DAS	Drought	1.04358	±	0.09 ab	0.968436	±	0.09 bcd	1.03433	±	0.02 a	1.07493	±	0.05 ab	0.981389	±	0.03 bc	1.08546	±	0.15 ab	1.04998	±	0.04 a	1.2063	±	0.32 ab	0.932138	±	0.06 bc	0.887859	±	0.20 bc	1.09483	±	0.03 ab	1.07493	±	0.05 ab	1.00634	±	0.10 a	0.902539	±	0.26 bc	1.18607	±	0.15 b	0.951611	±
	9 DAS	Drought	1.08634	±	0.06 a	0.953128	±	0.04 cd	1.03629	±	0.02 a	1.10333	±	0.06 a	0.970505	±	0.02 c	1.14133	±	0.08 a	1.06842	±	0.07 a	1.38331	±	0.27 a	0.910148	±	0.06 c	0.785172	±	0.11 c	1.13673	±	0.06 a	1.10333	±	0.06 a	1.00589	±	0.11 a	0.799146	±	0.17 c	1.29669	±	0.12 a	0.955596	±
18 ecotype	DAS	Treatment	F0			Fm			VL			VK			TR0/ABS = φP0			F0/Fm = φD0			ET0/ABS = φE0			RE0/ABS = φR0			ET0/TR0 = ψE0			RE0/ET0 = δR0			ABS/RC			TR0/RC			ET0/RC			RE0/RC			DI0/RC			RC/CS0
Original data	0 DAS	Control	425.25	±	24.1173	2342.75	±	117.247	0.555537	±	0.0151144	0.508796	±	0.0290295	0.817883	±	0.016599	0.182117	±	0.016599	1.81902	±	0.077319	5.37851	±	0.536973	0.450607	±	0.0270269	0.34214	±	0.0461778	2.49148	±	0.188624	2.03518	±	0.116118	0.915121	±	0.0406412	0.312599	±	0.0399589	0.456297	±	0.0751917	170.956	±
	4 DAS	Control	439.25	±	32.8362	2534.75	±	213.644	0.55631	±	0.0167868	0.511459	±	0.0345309	0.826291	±	0.0107744	0.173709	±	0.0107744	1.60542	±	0.0808297	4.9001	±	0.732019	0.515987	±	0.0300276	0.332571	±	0.0419795	2.47669	±	0.176299	2.04583	±	0.138124	1.0554	±	0.0913891	0.350873	±	0.0504367	0.430855	±	0.0471545	178.007	±
	6 DAS	Control	376.125	±	22.825	2317	±	102.524	0.541706	±	0.0129715	0.4893	±	0.0207556	0.837459	±	0.0112603	0.162541	±	0.0112603	1.56693	±	0.0872085	4.67543	±	0.412746	0.536092	±	0.0343315	0.336238	±	0.0177773	2.33808	±	0.118742	1.9572	±	0.0830223	1.04799	±	0.0590526	0.352716	±	0.0321168	0.380875	±	0.0423139	160.832	±
	7 DAS	Control	304.375	±	21.8432	1886.5	±	127.638	0.545316	±	0.00689606	0.492437	±	0.0222449	0.838557	±	0.00715978	0.161443	±	0.00715978	1.47597	±	0.0764768	4.3659	±	0.589618	0.569598	±	0.0325466	0.341826	±	0.0334066	2.3491	±	0.107115	1.96975	±	0.0889798	1.12105	±	0.0638791	0.384348	±	0.0534082	0.37935	±	0.0257308	129.505	±
	8 DAS	Control	251.5	±	15.0618	1575.62	±	103.253	0.535346	±	0.00940126	0.478491	±	0.0263837	0.840092	±	0.00911305	0.159908	±	0.00911305	1.53969	±	0.0668257	4.70381	±	0.469883	0.54669	±	0.0284323	0.329489	±	0.0264825	2.27826	±	0.122786	1.91396	±	0.105535	1.04601	±	0.0717259	0.345132	±	0.0414391	0.3643	±	0.0278401	110.419	±
	9 DAS	Control	245.375	±	11.5751	1574.75	±	60.4265	0.533567	±	0.00864544	0.46585	±	0.015041	0.844175	±	0.004495	0.155825	±	0.004495	1.52279	±	0.091757	4.46258	±	0.382918	0.556005	±	0.0312873	0.342098	±	0.0154114	2.20742	±	0.0724458	1.8634	±	0.0601641	1.03488	±	0.0425178	0.354057	±	0.0220631	0.344016	±	0.0163049	111.153	±
	0 DAS	Drought	427.25	±	14.4395	2320	±	108.662	0.550621	±	0.013094	0.502631	±	0.0265432	0.815567	±	0.00882565	0.184433	±	0.00882565	1.79659	±	0.079814	5.69808	±	1.28812	0.454721	±	0.0203648	0.326433	±	0.0598676	2.46558	±	0.136265	2.01053	±	0.106173	0.912947	±	0.0372803	0.298451	±	0.057958	0.455056	±	0.0380528	173.602	±
	4 DAS	Drought	444.625	±	24.6109	2630.38	±	204.64	0.556559	±	0.0077036	0.518392	±	0.0238647	0.829848	±	0.0197286	0.170152	±	0.0197286	1.54639	±	0.050712	5.02517	±	0.764861	0.537107	±	0.0209418	0.313696	±	0.0466177	2.49935	±	0.113768	2.07357	±	0.0954588	1.11338	±	0.0594659	0.350193	±	0.0625435	0.425784	±	0.0582737	177.906	±
	6 DAS	Drought	391.625	±	15.4729	2247.75	±	176.489	0.554446	±	0.0108049	0.505428	±	0.0258758	0.824957	±	0.0135511	0.175043	±	0.0135511	1.54313	±	0.0678981	5.95559	±	0.980516	0.535328	±	0.0204411	0.263437	±	0.0313817	2.45084	±	0.121805	2.02171	±	0.103503	1.08241	±	0.0712048	0.286042	±	0.0456218	0.42913	±	0.0407969	159.952	±
	7 DAS	Drought	320.125	±	24.2336	1762	±	191.733	0.555847	±	0.0127039	0.50102	±	0.0322373	0.817372	±	0.0143672	0.182628	±	0.0143672	1.58982	±	0.038705	7.01944	±	1.27435	0.514493	±	0.0188898	0.232425	±	0.0387356	2.45168	±	0.147807	2.00408	±	0.128949	1.03103	±	0.0757572	0.241299	±	0.0558132	0.447599	±	0.0424643	130.547	±
	8 DAS	Drought	320.625	±	12.0705	1192.88	±	206.451	0.586335	±	0.0148469	0.523258	±	0.030226	0.724918	±	0.0426828	0.275082	±	0.0426828	1.98448	±	0.0971001	9.10386	±	1.84068	0.365274	±	0.0118268	0.225679	±	0.0441901	2.88884	±	0.0907732	2.09303	±	0.120904	0.765449	±	0.0660375	0.171103	±	0.0258472	0.79581	±	0.135818	111.048	±
	9 DAS	Drought	380.25	±	33.3798	675.625	±	64.1915	0.585475	±	0.0266597	0.477669	±	0.0390446	0.434795	±	0.0501847	0.565205	±	0.0501847	1.62157	±	0.296336	4.71344	±	1.03603	0.272127	±	0.0335184	0.350423	±	0.0611319	4.44091	±	0.58529	1.91067	±	0.156178	0.516325	±	0.0430834	0.182194	±	0.0436492	2.53024	±	0.532215	86.4199	±
Normalized data	0 DAS	Control	1	±	0.06 c	1	±	0.05 ab	1	±	0.03 bc	1	±	0.06 b	1	±	0.02 ab	1	±	0.09 cd	1	±	0.04 cd	1	±	0.10 d	1	±	0.06 a	1	±	0.13 a	1	±	0.08 c	1	±	0.06 b	1	±	0.04 a	1	±	0.13 a	1	±	0.16 c	1	±
	4 DAS	Control	1	±	0.07 c	1	±	0.08 ab	1	±	0.03 bc	1	±	0.07 b	1	±	0.01 ab	1	±	0.06 cd	1	±	0.05 cd	1	±	0.15 d	1	±	0.06 a	1	±	0.13 a	1	±	0.07 c	1	±	0.07 b	1	±	0.09 a	1	±	0.14 a	1	±	0.11 c	1	±
	6 DAS	Control	1	±	0.06 c	1	±	0.04 ab	1	±	0.02 bc	1	±	0.04 b	1	±	0.01 ab	1	±	0.07 cd	1	±	0.06 cd	1	±	0.09 d	1	±	0.06 a	1	±	0.05 a	1	±	0.05 c	1	±	0.04 b	1	±	0.06 a	1	±	0.09 a	1	±	0.11 c	1	±
	7 DAS	Control	1	±	0.07 c	1	±	0.07 ab	1	±	0.01 bc	1	±	0.07 b	1	±	0.01 ab	1	±	0.04 cd	1	±	0.05 cd	1	±	0.14 d	1	±	0.06 a	1	±	0.10 a	1	±	0.05 c	1	±	0.05 b	1	±	0.06 a	1	±	0.14 a	1	±	0.07 c	1	±
	8 DAS	Control	1	±	0.06 c	1	±	0.07 ab	1	±	0.02 bc	1	±	0.06 b	1	±	0.01 ab	1	±	0.06 cd	1	±	0.04 cd	1	±	0.10 d	1	±	0.05 a	1	±	0.08 a	1	±	0.05 c	1	±	0.06 b	1	±	0.07 a	1	±	0.12 a	1	±	0.08 c	1	±
	9 DAS	Control	1	±	0.05 c	1	±	0.04 ab	1	±	0.02 bc	1	±	0.03 b	1	±	0.01 ab	1	±	0.03 cd	1	±	0.06 cd	1	±	0.09 d	1	±	0.06 a	1	±	0.05 a	1	±	0.03 c	1	±	0.03 b	1	±	0.04 a	1	±	0.06 a	1	±	0.05 c	1	±
	0 DAS	Drought	1.0047	±	0.03 c	0.990289	±	0.05 ab	0.991151	±	0.02 c	0.987884	±	0.05 b	0.997168	±	0.01 ab	1.01272	±	0.05 cd	0.987666	±	0.04 d	1.05942	±	0.24 d	1.00913	±	0.05 a	0.954091	±	0.17 a	0.989605	±	0.05 c	0.987884	±	0.05 b	0.997624	±	0.04 a	0.95474	±	0.19 a	0.99728	±	0.08 c	1.01547	±
	4 DAS	Drought	1.01224	±	0.06 c	1.03773	±	0.08 ab	1.00045	±	0.01 bc	1.01355	±	0.05 b	1.0043	±	0.02 a	0.979525	±	0.11 d	0.963236	±	0.03 d	1.02552	±	0.16 d	1.04093	±	0.04 a	0.943247	±	0.14 a	1.00915	±	0.05 c	1.01355	±	0.05 b	1.05494	±	0.06 a	0.99806	±	0.18 a	0.988229	±	0.14 c	0.999435	±
	6 DAS	Drought	1.04121	±	0.04 c	0.970112	±	0.08 ab	1.02352	±	0.02 bc	1.03296	±	0.05 b	0.985071	±	0.02 ab	1.07692	±	0.08 cd	0.984814	±	0.04 d	1.27381	±	0.21 c	0.998576	±	0.04 a	0.783484	±	0.09 b	1.04823	±	0.05 c	1.03296	±	0.05 b	1.03285	±	0.07 a	0.810968	±	0.13 b	1.1267	±	0.11 c	0.994526	±
	7 DAS	Drought	1.05174	±	0.08 c	0.934005	±	0.10 b	1.01931	±	0.02 bc	1.01743	±	0.07 b	0.974736	±	0.02 b	1.13122	±	0.09 cd	1.07713	±	0.03 b	1.60779	±	0.29 b	0.903258	±	0.03 b	0.679951	±	0.11 b	1.04367	±	0.06 c	1.01743	±	0.07 b	0.919696	±	0.07 b	0.627812	±	0.15 c	1.17991	±	0.11 c	1.00805	±
	8 DAS	Drought	1.27485	±	0.05 b	0.757081	±	0.13 c	1.09525	±	0.03 a	1.09356	±	0.06 a	0.862903	±	0.05 c	1.72025	±	0.27 b	1.28889	±	0.06 a	1.93542	±	0.39 a	0.668155	±	0.02 c	0.684937	±	0.13 b	1.268	±	0.04 b	1.09356	±	0.06 a	0.731782	±	0.06 c	0.495759	±	0.07 d	2.18449	±	0.37 b	1.00569	±
	9 DAS	Drought	1.54967	±	0.14 a	0.429036	±	0.04 d	1.09729	±	0.05 a	1.02537	±	0.08 b	0.515053	±	0.06 d	3.62717	±	0.32 a	1.06487	±	0.19 bc	1.05621	±	0.23 d	0.489432	±	0.06 d	1.02434	±	0.18 a	2.01181	±	0.27 a	1.02537	±	0.08 b	0.498925	±	0.04 d	0.514588	±	0.12 cd	7.35499	±	1.55 a	0.777487	±
D6 ecotype	DAS	Treatment	F0			Fm			VL			VK			TR0/ABS = φP0			F0/Fm = φD0			ET0/ABS = φE0			RE0/ABS = φR0			ET0/TR0 = ψE0			RE0/ET0 = δR0			ABS/RC			TR0/RC			ET0/RC			RE0/RC			DI0/RC			RC/CS0
Original data	0 DAS	Control	428.75	±	13.5409	2387.38	±	229.726	0.554485	±	0.0120525	0.514791	±	0.0239846	0.818743	±	0.020537	0.181257	±	0.020537	1.82146	±	0.205237	5.38403	±	0.725456	0.454457	±	0.0513432	0.341113	±	0.0400887	2.51664	±	0.138338	2.05916	±	0.0959383	0.934916	±	0.108215	0.31809	±	0.0465619	0.45747	±	0.069878	170.625	±
	4 DAS	Control	426.625	±	24.7787	2562.5	±	132.849	0.548685	±	0.00854885	0.500834	±	0.0219482	0.833218	±	0.0113831	0.166782	±	0.0113831	1.49231	±	0.0769174	5.19018	±	1.22019	0.559809	±	0.0331021	0.298161	±	0.0526752	2.40577	±	0.133723	2.00334	±	0.0877927	1.11958	±	0.0452752	0.335368	±	0.0690739	0.402433	±	0.0484595	177.47	±
	6 DAS	Control	376.875	±	19.3127	2312.12	±	119.529	0.54294	±	0.0133355	0.485008	±	0.0204492	0.8369	±	0.0058928	0.1631	±	0.0058928	1.68984	±	0.19764	5.7614	±	0.623664	0.501048	±	0.0569525	0.293848	±	0.0220585	2.31854	±	0.107472	1.94003	±	0.0817966	0.97126	±	0.113499	0.284343	±	0.0290847	0.378513	±	0.0283407	162.777	±
	7 DAS	Control	307	±	16.7332	1830.38	±	119.118	0.55346	±	0.00943135	0.498604	±	0.02588	0.831734	±	0.013307	0.168266	±	0.013307	1.561	±	0.062889	6.27515	±	1.58573	0.533704	±	0.0264632	0.261772	±	0.0607431	2.39874	±	0.13754	1.99442	±	0.10352	1.0648	±	0.0825636	0.280042	±	0.0720299	0.404322	±	0.0486417	128.064	±
	8 DAS	Control	242.875	±	13.1196	1560.38	±	65.0515	0.540009	±	0.0109803	0.474975	±	0.0227336	0.844325	±	0.0059786	0.155675	±	0.0059786	1.44526	±	0.0629563	4.659	±	0.583765	0.585171	±	0.0257461	0.313325	±	0.0299313	2.25005	±	0.10248	1.8999	±	0.0909345	1.11067	±	0.0490887	0.347904	±	0.0346753	0.35015	±	0.0182164	108.069	±
	9 DAS	Control	243	±	12.8285	1531	±	41.9183	0.534723	±	0.0129264	0.45554	±	0.0264611	0.841118	±	0.0105822	0.158882	±	0.0105822	1.48418	±	0.0527153	5.00031	±	0.982905	0.567502	±	0.0254742	0.304933	±	0.0480285	2.16704	±	0.136564	1.82216	±	0.105844	1.03307	±	0.0583914	0.314898	±	0.0532205	0.34488	±	0.0392084	112.33	±
	0 DAS	Drought	430.375	±	14.966	2338.12	±	230.074	0.570606	±	0.0145714	0.548895	±	0.0368664	0.814572	±	0.0170203	0.185428	±	0.0170203	1.73368	±	0.113945	5.7645	±	1.04936	0.471982	±	0.0380215	0.310351	±	0.0630275	2.69579	±	0.177563	2.19558	±	0.147466	1.0368	±	0.112451	0.317737	±	0.0519481	0.50021	±	0.0594038	160.255	±
	4 DAS	Drought	448.625	±	36.0077	2642.12	±	128.695	0.558334	±	0.0145327	0.52801	±	0.029092	0.830263	±	0.00956968	0.169737	±	0.00956968	1.6273	±	0.12411	5.18152	±	0.655343	0.512625	±	0.0369613	0.31702	±	0.0320761	2.54497	±	0.160915	2.11204	±	0.116368	1.08125	±	0.0783239	0.34251	±	0.0415718	0.432928	±	0.0495959	176.146	±
	6 DAS	Drought	430	±	27.5785	2289.62	±	212.937	0.585413	±	0.0185729	0.575682	±	0.0395604	0.810921	±	0.020542	0.189079	±	0.020542	1.85595	±	0.215865	8.12384	±	2.14447	0.442247	±	0.0526375	0.234885	±	0.0330473	2.84015	±	0.188826	2.30273	±	0.158242	1.01819	±	0.131951	0.241916	±	0.0554371	0.537422	±	0.0705671	151.573	±
	7 DAS	Drought	350.75	±	27.1385	1800	±	139.89	0.595335	±	0.0230116	0.586466	±	0.0409009	0.803809	±	0.0252475	0.196191	±	0.0252475	1.93626	±	0.128069	8.60719	±	1.46917	0.417012	±	0.0346598	0.229705	±	0.0339172	2.92087	±	0.222613	2.34587	±	0.163604	0.978945	±	0.113342	0.227789	±	0.059144	0.575001	±	0.101203	120.217	±
	8 DAS	Drought	333.625	±	19.3312	1160.25	±	203.178	0.608272	±	0.0241577	0.570007	±	0.0589759	0.702925	±	0.0640719	0.297075	±	0.0640719	2.13245	±	0.226609	10.0391	±	3.35568	0.33061	±	0.0186263	0.233491	±	0.0739415	3.26439	±	0.417491	2.28003	±	0.235903	0.754654	±	0.0963444	0.17806	±	0.0669565	0.984358	±	0.311926	103.409	±
	9 DAS	Drought	471.25	±	54.5966	588.5	±	72.5574	0.582135	±	0.019121	0.438756	±	0.0304929	0.197191	±	0.0472005	0.802809	±	0.0472005	0.62819	±	0.20584	4.62689	±	1.34288	0.321341	±	0.0317768	0.140372	±	0.0379432	9.24604	±	1.78848	1.75502	±	0.121972	0.562792	±	0.0552073	0.0790869	±	0.0226995	7.49102	±	1.78003	52.7896	±
Normalized data	0 DAS	Control	1	±	0.03 d	1	±	0.010 a	1	±	0.02 d	1	±	0.05 c	1	±	0.03 a	1	±	0.11 c	1	±	0.11 de	1	±	0.13 c	1	±	0.11 a	1	±	0.12 ab	1	±	0.05 c	1	±	0.05 bc	1	±	0.12 bc	1	±	0.15 ab	1	±	0.15 c	1	±
	4 DAS	Control	1	±	0.06 d	1	±	0.05 a	1	±	0.02 d	1	±	0.04 c	1	±	0.01 a	1	±	0.07 c	1	±	0.05 de	1	±	0.24 c	1	±	0.06 a	1	±	0.18 ab	1	±	0.06 c	1	±	0.04 bc	1	±	0.04 bc	1	±	0.21 ab	1	±	0.12 c	1	±
	6 DAS	Control	1	±	0.05 d	1	±	0.05 a	1	±	0.02 d	1	±	0.04 c	1	±	0.01 a	1	±	0.04 c	1	±	0.12 de	1	±	0.11 c	1	±	0.11 a	1	±	0.08 ab	1	±	0.05 c	1	±	0.04 bc	1	±	0.12 bc	1	±	0.10 ab	1	±	0.07 c	1	±
	7 DAS	Control	1	±	0.05 d	1	±	0.07 a	1	±	0.02 d	1	±	0.05 c	1	±	0.02 a	1	±	0.08 c	1	±	0.04 de	1	±	0.25 c	1	±	0.05 a	1	±	0.23 ab	1	±	0.06 c	1	±	0.05 bc	1	±	0.08 bc	1	±	0.26 ab	1	±	0.120304	1	±
	8 DAS	Control	1	±	0.05 d	1	±	0.04 a	1	±	0.02 d	1	±	0.05 c	1	±	0.01 a	1	±	0.04 c	1	±	0.04 de	1	±	0.13 c	1	±	0.04 a	1	±	0.10 ab	1	±	0.05 c	1	±	0.05 bc	1	±	0.04 bc	1	±	0.10 ab	1	±	0.05 c	1	±
	9 DAS	Control	1	±	0.05 d	1	±	0.03 a	1	±	0.02 d	1	±	0.06 c	1	±	0.01 a	1	±	0.07 c	1	±	0.04 de	1	±	0.20 c	1	±	0.04 a	1	±	0.16 ab	1	±	0.06 c	1	±	0.06 bc	1	±	0.06 bc	1	±	0.17 ab	1	±	0.11 c	1	±
	0 DAS	Drought	1.00379	±	0.03 d	0.979371	±	0.10 a	1.02907	±	0.03 c	1.06625	±	0.07 b	0.994905	±	0.02 ab	1.02302	±	0.09 c	0.951806	±	0.06 e	1.07066	±	0.19 c	1.03856	±	0.08 a	0.909817	±	0.18 bc	1.07119	±	0.07 c	1.06625	±	0.07 b	1.10897	±	0.12 a	0.998892	±	0.16 ab	1.09343	±	0.13 c	0.939221	±
	4 DAS	Drought	1.05157	±	0.08 d	1.03107	±	0.05 a	1.01759	±	0.03 cd	1.05426	±	0.06 b	0.996454	±	0.01 ab	1.01772	±	0.06 c	1.09046	±	0.08 cd	0.99833	±	0.13 c	0.915715	±	0.07 b	1.06325	±	0.11 a	1.05786	±	0.07 c	1.05426	±	0.06 b	0.965765	±	0.07 bc	1.0213	±	0.12 a	1.07578	±	0.12 c	0.992541	±
	6 DAS	Drought	1.14096	±	0.07 c	0.990269	±	0.09 a	1.07823	±	0.03 b	1.18695	±	0.08 a	0.968958	±	0.02 ab	1.15928	±	0.13 c	1.0983	±	0.13 c	1.41004	±	0.37 b	0.882644	±	0.11 b	0.799344	±	0.11 cd	1.22497	±	0.08 bc	1.18695	±	0.08 a	1.04832	±	0.14 ab	0.850789	±	0.19 bc	1.41982	±	0.19 bc	0.931171	±
	7 DAS	Drought	1.14251	±	0.09 c	0.983405	±	0.08 a	1.07566	±	0.04 b	1.17622	±	0.08 a	0.966426	±	0.03 b	1.16595	±	0.15 c	1.2404	±	0.08 b	1.37163	±	0.23 b	0.781354	±	0.06 c	0.877502	±	0.13 bcd	1.21767	±	0.09 bc	1.17622	±	0.08 a	0.919368	±	0.11 c	0.813408	±	0.21 c	1.42214	±	0.25 bc	0.938725	±
	8 DAS	Drought	1.37365	±	0.08 b	0.743571	±	0.13 b	1.12641	±	0.04 a	1.20008	±	0.12 a	0.832529	±	0.08 c	1.9083	±	0.41 b	1.47548	±	0.16a	2.15478	±	0.72 a	0.56498	±	0.03 d	0.745205	±	0.24 d	1.45081	±	0.19 b	1.20008	±	0.12 a	0.679462	±	0.09 d	0.511809	±	0.19 d	2.81125	±	0.89 b	0.956883	±
	9 DAS	Drought	1.9393	±	0.22 a	0.384389	±	0.05 c	1.08867	±	0.04 b	0.963156	±	0.07 c	0.234439	±	0.06 d	5.05288	±	0.30 a	0.423258	±	0.14 f	0.925322	±	0.27 c	0.566237	±	0.06 d	0.460337	±	0.12 e	4.26667	±	0.83 a	0.963156	±	0.07 c	0.544778	±	0.05 e	0.251151	±	0.07 e	21.7206	±	5.16 a	0.469952	±
BOR ecotype	DAS	Treatment	F0			Fm			VL			VK			TR0/ABS = φP0			F0/Fm = φD0			ET0/ABS = φE0			RE0/ABS = φR0			ET0/TR0 = ψE0			RE0/ET0 = δR0			ABS/RC			TR0/RC			ET0/RC			RE0/RC			DI0/RC			RC/CS0
Original data	0 DAS	Control	403.75	±	17.3514	2258.88	±	113.935	0.547402	±	0.00843267	0.50652	±	0.0187274	0.820714	±	0.0143086	0.179286	±	0.0143086	1.68051	±	0.181734	5.42138	±	0.891545	0.493578	±	0.0553761	0.313338	±	0.0311212	2.46995	±	0.116994	2.02608	±	0.0749096	0.998286	±	0.102759	0.313063	±	0.0459097	0.44387	±	0.0531241	163.61	±
	4 DAS	Control	417.875	±	33.9303	2541	±	118.326	0.540293	±	0.0129722	0.469944	±	0.020866	0.835228	±	0.0159252	0.164772	±	0.0159252	1.4429	±	0.135099	4.03386	±	0.59006	0.582846	±	0.0497006	0.360438	±	0.0283744	2.25109	±	0.102375	1.87978	±	0.083464	1.09437	±	0.0903559	0.395826	±	0.0561487	0.371319	±	0.0437319	185.599	±
	6 DAS	Control	355.125	±	22.6428	2278.75	±	101.303	0.533918	±	0.0119253	0.460109	±	0.0220171	0.84422	±	0.0052579	0.15578	±	0.0052579	1.50999	±	0.0745273	4.75786	±	0.759095	0.560286	±	0.0279685	0.322628	±	0.0385975	2.18031	±	0.109763	1.84044	±	0.0880683	1.03081	±	0.0652936	0.333325	±	0.0513556	0.339877	±	0.0248123	162.83	±
	7 DAS	Control	292.5	±	17.4847	1816.5	±	70.4475	0.539178	±	0.0114475	0.46528	±	0.0229652	0.838972	±	0.00767615	0.161028	±	0.00767615	1.45733	±	0.0503917	4.67159	±	0.830216	0.57624	±	0.018699	0.31824	±	0.0411468	2.21847	±	0.110757	1.86112	±	0.0918607	1.07149	±	0.0409762	0.341087	±	0.0463169	0.357354	±	0.0261645	131.915	±
	8 DAS	Control	241.125	±	11.4572	1519.75	±	78.6343	0.533985	±	0.00795164	0.465922	±	0.0152532	0.841249	±	0.00484452	0.158751	±	0.00484452	1.45159	±	0.0745063	4.56693	±	0.611631	0.580813	±	0.0286849	0.321845	±	0.036495	2.2154	±	0.0718015	1.86369	±	0.0610129	1.08107	±	0.0262637	0.348405	±	0.0447409	0.35171	±	0.0159767	108.825	±
	9 DAS	Control	242.25	±	11.486	1529.12	±	73.3201	0.537155	±	0.00623857	0.462069	±	0.0147933	0.841485	±	0.00574921	0.158515	±	0.00574921	1.61359	±	0.126055	5.00652	±	0.54472	0.524358	±	0.0419534	0.324517	±	0.0315825	2.19653	±	0.071881	1.84828	±	0.0591733	0.968187	±	0.0693849	0.31374	±	0.033824	0.348259	±	0.018553	110.418	±
	0 DAS	Drought	403	±	20.2273	2198.5	±	158.187	0.549868	±	0.0141076	0.511386	±	0.0373759	0.816101	±	0.0126035	0.183899	±	0.0126035	1.63433	±	0.108634	4.61612	±	0.324445	0.501152	±	0.0322158	0.355094	±	0.0280467	2.50776	±	0.199163	2.04555	±	0.149504	1.02468	±	0.0924674	0.363883	±	0.0440783	0.462211	±	0.0586409	161.236	±
	4 DAS	Drought	466.375	±	35.8606	2600.88	±	172.281	0.55766	±	0.0149137	0.519642	±	0.034728	0.820352	±	0.0138195	0.179648	±	0.0138195	1.69183	±	0.234766	5.40089	±	1.01358	0.492269	±	0.0622814	0.3182	±	0.042313	2.53607	±	0.200918	2.07857	±	0.138912	1.02313	±	0.144696	0.325175	±	0.0619935	0.457501	±	0.0678454	184.364	±
	6 DAS	Drought	377.75	±	23.2732	2049.75	±	129.339	0.552966	±	0.0111659	0.499129	±	0.0274938	0.815374	±	0.0113208	0.184626	±	0.0113208	1.64199	±	0.13199	6.99081	±	0.986655	0.499195	±	0.0381362	0.238716	±	0.0356939	2.44918	±	0.142325	1.99652	±	0.109975	0.995527	±	0.0788839	0.237737	±	0.0416702	0.452667	±	0.0436581	154.285	±
	7 DAS	Drought	354.75	±	22.9394	1714.88	±	144.243	0.567051	±	0.0142044	0.517651	±	0.025497	0.791576	±	0.0253341	0.208424	±	0.0253341	1.77608	±	0.157807	9.72523	±	3.38814	0.448865	±	0.0438003	0.19431	±	0.0396304	2.617	±	0.129323	2.0706	±	0.101988	0.929355	±	0.100483	0.182976	±	0.0500857	0.546399	±	0.0787846	135.628	±
	8 DAS	Drought	330	±	39.1627	1084.75	±	256.195	0.60621	±	0.0207818	0.53991	±	0.0478762	0.676494	±	0.100414	0.323506	±	0.100414	2.36544	±	0.995957	7.1122	±	5.62851	0.306223	±	0.0603078	0.0769438	±	0.548387	3.23493	±	0.404934	2.15964	±	0.191505	0.656475	±	0.121452	0.0970332	±	0.243029	1.07529	±	0.449033	102.637	±
	9 DAS	Drought	426.5	±	63.302	611.125	±	50.7612	0.589325	±	0.0196763	0.443938	±	0.029746	0.298823	±	0.1098	0.701177	±	0.1098	1.02072	±	0.436171	5.23207	±	3.03483	0.30861	±	0.053151	0.2186	±	0.0962949	6.67517	±	2.32012	1.77575	±	0.118984	0.542882	±	0.0578778	0.119003	±	0.0518439	4.89942	±	2.41641	68.2864	±
Normalized data	0 DAS	Control	1	±	0.04 e	1	±	0.05 ab	1	±	0.02 d	1	±	0.04 c	1	±	0.02 a	1	±	0.08 d	1	±	0.11 bc	1	±	0.16 de	1	±	0.11 a	1	±	0.10 ab	1	±	0.05 c	1	±	0.04 c	1	±	0.10 ab	1	±	0.15 ab	1	±	0.12 c	1	±
	4 DAS	Control	1	±	0.08 e	1	±	0.05 ab	1	±	0.02 d	1	±	0.04 c	1	±	0.02 a	1	±	0.10 d	1	±	0.09 bc	1	±	0.15 de	1	±	0.09 a	1	±	0.08 ab	1	±	0.05 c	1	±	0.04 c	1	±	0.08 ab	1	±	0.14 ab	1	±	0.12 c	1	±
	6 DAS	Control	1	±	0.06 e	1	±	0.04 ab	1	±	0.02 d	1	±	0.05 c	1	±	0.01 a	1	±	0.03 d	1	±	0.05 bc	1	±	0.16 de	1	±	0.05 a	1	±	0.12 ab	1	±	0.05 c	1	±	0.05 c	1	±	0.06 ab	1	±	0.15 ab	1	±	0.07 c	1	±
	7 DAS	Control	1	±	0.06 e	1	±	0.04 ab	1	±	0.02 d	1	±	0.05 c	1	±	0.01 a	1	±	0.05 d	1	±	0.03 bc	1	±	0.18 de	1	±	0.03 a	1	±	0.13 ab	1	±	0.05 c	1	±	0.05 c	1	±	0.04 ab	1	±	0.14 ab	1	±	0.07 c	1	±
	8 DAS	Control	1	±	0.05 e	1	±	0.05 ab	1	±	0.01 d	1	±	0.03 c	1	±	0.01 a	1	±	0.03 d	1	±	0.05 bc	1	±	0.13 de	1	±	0.05 a	1	±	0.11 ab	1	±	0.03 c	1	±	0.03 c	1	±	0.02 ab	1	±	0.13 ab	1	±	0.05 c	1	±
	9 DAS	Control	1	±	0.05 e	1	±	0.05 ab	1	±	0.01 d	1	±	0.03 c	1	±	0.01 a	1	±	0.04 d	1	±	0.08 bc	1	±	0.11 de	1	±	0.08 a	1	±	0.10 ab	1	±	0.03 c	1	±	0.03 c	1	±	0.07 ab	1	±	0.11 ab	1	±	0.05 c	1	±
	0 DAS	Drought	0.998142	±	0.05 e	0.973272	±	0.07 ab	1.0045	±	0.03 d	1.00961	±	0.07 c	0.994378	±	0.02 ab	1.02573	±	0.07 cd	0.972521	±	0.06 c	0.851465	±	0.06 e	1.01534	±	0.07 a	1.13326	±	0.09 a	1.01531	±	0.08 c	1.00961	±	0.07 c	1.02644	±	0.09 a	1.16233	±	0.14 a	1.04132	±	0.13 bc	0.985491	±
	4 DAS	Drought	1.11606	±	0.09 cd	1.02356	±	0.07 ab	1.03215	±	0.03 c	1.10575	±	0.07 ab	0.982189	±	0.02 ab	1.09028	±	0.08 cd	1.17252	±	0.16 bc	1.33889	±	0.25 bcd	0.844596	±	0.11 bc	0.882816	±	0.12 ab	1.12659	±	0.09 c	1.10575	±	0.07 ab	0.9349	±	0.13 bc	0.821509	±	0.16 bc	1.2321	±	0.18 bc	0.993342	±
	6 DAS	Drought	1.06371	±	0.07 de	0.899506	±	0.06 c	1.03568	±	0.02 c	1.08481	±	0.06 b	0.965831	±	0.01 ab	1.18517	±	0.07 cd	1.08742	±	0.09 bc	1.46932	±	0.21 bc	0.890965	±	0.07 b	0.739909	±	0.11 abc	1.12332	±	0.07 c	1.08481	±	0.06 b	0.965767	±	0.08 ab	0.71323	±	0.13 cd	1.33185	±	0.13 bc	0.94752	±
	7 DAS	Drought	1.21282	±	0.08 c	0.944055	±	0.08 bc	1.0517	±	0.03 c	1.11256	±	0.05 ab	0.943507	±	0.03 b	1.29433	±	0.16 c	1.21872	±	0.11 b	2.08178	±	0.73 a	0.778954	±	0.08 c	0.610578	±	0.12 bc	1.17964	±	0.06 bc	1.11256	±	0.05 ab	0.867351	±	0.09 c	0.53645	±	0.15 de	1.52901	±	0.22 bc	1.02815	±
	8 DAS	Drought	1.36858	±	0.16 b	0.713769	±	0.17 d	1.13526	±	0.04 a	1.1588	±	0.10 a	0.804154	±	0.12 c	2.03782	±	0.63 b	1.62954	±	0.69 a	1.55733	±	1.23 b	0.527231	±	0.10 d	0.239071	±	1.70 c	1.4602	±	0.18 b	1.1588	±	0.10 a	0.607244	±	0.11 d	0.278507	±	0.70 f	3.05733	±	1.28 b	0.943135	±
	9 DAS	Drought	1.76058	±	0.26 a	0.399657	±	0.03 e	1.09712	±	0.04 b	0.960762	±	0.06 c	0.355114	±	0.13 d	4.4234	±	0.69 a	0.632577	±	0.27 d	1.04505	±	0.61 cde	0.588548	±	0.10 d	0.673617	±	0.30 abc	3.03896	±	1.06 a	0.960762	±	0.06 c	0.56072	±	0.06 d	0.379305	±	0.17 ef	14.0683	±	6.94 a	0.618437	±
[truncated: 7 more columns]

## Sheet: Table S4
Table S4. Principal component analyses of JIP parameters in the leaves of Oblačinska sour cherry ecotypes under control and drought conditions obtained at 0, 4, 6, 7, 8, and 9 days after stress (DAS).
0 DAS	F1	F2	F3
Eigenvalue	11.0528	7.11633	2.60378
Variability (%)	46.0534	29.6514	10.8491
Cumulative %	46.0534	75.7048	86.5539
4 DAS	F1	F2	F3
Eigenvalue	15.2586	3.27802	2.60947
Variability (%)	63.5774	13.6584	10.8728
Cumulative %	63.5774	77.2358	88.1086
6 DAS	F1	F2	F3
Eigenvalue	15.7135	3.93632	1.87115
Variability (%)	65.4731	16.4014	7.79644
Cumulative %	65.4731	81.8744	89.6709
7 DAS	F1	F2	F3
Eigenvalue	15.8307	3.99448	1.62975
Variability (%)	65.9611	16.6437	6.79061
Cumulative %	65.9611	82.6048	89.3954
8 DAS	F1	F2	F3
Eigenvalue	18.2289	1.88245	1.68033
Variability (%)	75.9537	7.84355	7.00136
Cumulative %	75.9537	83.7973	90.7987
9 DAS	F1	F2	F3
Eigenvalue	15.4764	4.1374	2.03248
Variability (%)	64.4852	17.2392	8.46868
Cumulative %	64.4852	81.7244	90.1931

## Sheet: Table S5
Table S5. Composition and concentrations of media components in the micropropagation of sour cherry ecotypes.
	Induction medium			Multiplication medium			Rooting medium
	Composition	Conc./L		Composition	Conc./L		Composition	Conc./L
Macroelements	SH (Schenk and Hildebrandt, 1972)	1 ×		DKW (Driver and Kuniyuki, 1984)	1 ×		MS (Murashige and Skoog, 1962)	0.5 ×
Mcroelements	MS	1 ×		MS	1 ×		MS	50 ×
Vitamins	Z4a	2 ×		DKW	2 ×		FLb	2 ×
plant hormons	BAP (6-benzyl-aminopurine)	0.5 mg		BAP	0.8 mg		IBA	1.5 mg
	NAA (naphthaleneacetic acid )	0.01 mg		IBA (indole-3-butyric acid)	0.01 mg		-
	GA3 (gibberellic acid)	0.5 mg		-			-
Saccharose	-	30 g		-	30 g		-	20 g
Agar	-	6.5 g		-	6,5 g		-	6 g
Other	FeSO4	50 mg		FeSO4	33.4 mg		Anthranilic acid	10 mg
	EDTA	55 mg		EDTA	44.6 mg		Zn(OOCCH3)2	10 mg
	(NH4)2HPO4	300 mg		-			Fe-sequestrene	200 mg
	-			-			Coal	50 mg
Solution pH	6.3			6.3			6.3
a,b Z4 and FL are formulations of Tissue culture laboratory of Agricultural Institute Osijek.
References:
Driver, J.A.; Kuniyuki, A.H. In vitro propagation of Paradox walnut Juglans hindsii × Juglans regia rootstock. HortSci. 1984, 19, 507–509.
Murashige, T.; Skoog, F. A revised medium for rapid growth and bioassays with tobacco tissue cultures. Physiol. Plant. 1962, 15, 473–497.
Schenk, R.U.; Hildebrandt, A. Medium and techniques for induction and growth of monocotyledonous and dicotyledonous plant cell cultures. Can. J. Bot. 1972, 50, 199–204.

## Sheet: Table S6
Table S6. Recorded data, technical and calculated parameters of JIP-test according to Strasser et al. [10,53].
Parameter	Description
F0	Minimal fluorescence intensity (50 μs)
Fm	Maximal fluorescence intensity
VL	Relative variable fluorescence at 0.15 ms (L-step)
VK	Relative variable fluorescence at 0.3 ms (K-step)
φP0 = Fv/Fm = TR0/ABS	Maximum quantum yield of PSII (at t = 0)
φD0 = F0/Fm	Quantum yield of energy dissipation (at t = 0)
φE0 = ET0/ABS	Quantum yield of electron transfer further than QA-
φR0 = RE0/ABS	Quantum yield for the reduction of terminal electron acceptors at the PSI acceptor side
ψE0 = ET0/TR0	Probability of electron transport further than QA-
δR0 = RE0/ET0	Probability for an electron from the intersystem carriers reduces terminal electron acceptors at the PSI acceptor side
ABS/RC	Absorption flux per active RC
TR0/RC	Trapping flux per active RC
ET0/RC	Electron transport flux per active RC
RE0/RC	Electron flux reducing terminal electron acceptors at PSI acceptor side per RC
DI0/RC	Dissipation flux per active RC
RC/CS0	Density of RCs on chlorophyll a basis
PIABS	Performance index on absorption basis
PItotal	Performance index for energy conservation from exciton to the reduction of PSI terminal acceptors
All fluorescence parameters are in relative units, RC – reaction center
